# Supplementary material for: Cross-cultural adaptation and psychometric properties’ evaluation of the modern standard Arabic version of Cumberland Ankle Instability Tool (CAIT) in professional athletes
Source: PLoS One. 2019 Jun 11;14(6):e0217987. doi: 10.1371/journal.pone.0217987 (PMC6559661; doi:10.1371/journal.pone.0217987)
Supplement: S1 Data — (XLSX) [file pone.0217987.s001.xlsx]

## Sheet: CAIT Scores
Pre1	Pre2	Pre3	Pre4	Pre5	Pre6	Pre7	Pre8	Pre9	Total Pre	Post1	Post2	Post3	Post4	Post5	Post6	Post7	Post8	Post9	TotalPost
3	0	3	3	1	2	3	1	3	19	4	2	2	3	1	3	3	1	3	22
0	1	1	1	0	0	1	1	0	5	1	0	0	1	0	0	1	1	3	7
3	4	2	1	2	3	3	1	0	19	3	4	2	1	2	3	3	2	0	20
5	4	2	3	2	3	3	1	0	23	5	4	2	3	2	3	3	1	0	23
4	0	0	2	1	2	3	3	2	17	0	2	0	0	0	1	0	0	1	4
4	3	3	3	1	3	4	0	0	21	2	3	3	3	0	3	4	0	0	18
4	4	3	3	1	3	4	0	0	22	4	4	3	3	1	3	4	0	0	22
3	0	3	3	1	2	3	2	4	20	4	2	2	3	1	3	3	2	4	24
2	1	1	2	2	3	3	3	0	17	2	1	1	2	1	3	3	2	3	18
4	3	2	2	0	2	1	2	0	16	4	3	2	1	0	2	1	1	0	14
0	1	0	1	1	1	0	3	1	8	0	1	0	1	1	1	0	3	1	8
1	3	2	1	0	2	1	0	0	10	1	1	1	1	0	2	1	1	0	8
4	2	1	2	0	0	3	0	0	12	4	2	1	2	0	0	3	0	0	12
0	1	0	1	0	0	1	3	1	7	0	1	0	1	0	0	1	3	1	7
4	3	1	3	0	2	3	1	0	17	4	3	2	3	0	2	3	2	1	20
5	3	2	3	2	0	4	1	0	20	5	3	2	3	1	0	3	1	0	18
0	0	0	0	0	1	0	0	0	1	0	0	0	0	0	1	0	0	0	1
1	1	0	2	1	0	1	0	1	7	1	1	0	1	1	0	1	3	1	9
4	3	2	2	0	2	2	0	0	15	4	3	1	1	2	2	3	0	0	16
3	3	2	2	0	2	2	0	0	14	3	3	2	2	2	2	3	0	0	17
1	3	1	1	0	2	2	0	0	10	1	1	2	1	0	2	1	0	0	8
4	3	2	3	1	2	3	2	0	20	3	3	2	3	2	2	3	2	0	20
3	0	1	2	1	0	3	3	0	13	3	3	2	2	1	0	3	2	0	16
1	1	0	0	1	2	1	3	0	9	0	1	0	0	1	2	1	3	0	8
5	1	3	3	0	3	1	1	0	17	5	1	0	3	0	3	1	1	0	14
0	1	1	2	0	2	1	0	0	7	1	1	0	1	0	0	1	1	0	5
4	3	2	3	0	2	4	2	0	20	4	3	2	3	1	2	3	2	1	21
2	3	3	2	0	1	2	3	0	16	2	3	1	2	0	1	3	2	0	14
3	3	3	3	0	1	3	3	0	19	3	4	3	3	0	1	3	3	0	20
1	3	1	2	2	2	1	1	0	13	1	3	1	2	0	2	1	1	0	11

## Sheet: Inter-item reliability
Item 1	Item 2	Item 3	Item 4	Item 5	Item 6	Item 7	Item 8	Item 9
0	1	1	1	0	0	1	1	0
3	2	2	2	1	2	3	3	0
4	2	1	2	0	3	3	3	3
3	4	2	2	2	3	3	3	0
0	0	1	1	0	2	0	1	0
0	0	1	0	0	1	0	0	0
3	3	3	3	2	3	2	1	3
4	1	3	3	2	3	4	3	2
4	3	2	2	2	0	3	3	1
4	2	2	3	1	2	3	3	3
3	4	2	1	2	3	3	1	0
5	4	2	3	2	3	3	1	0
4	0	1	1	1	3	2	0	3
4	0	0	2	1	2	3	3	2
4	3	3	3	2	0	3	3	2
4	3	3	3	1	3	4	0	0
4	4	3	3	1	3	4	0	0
3	0	3	3	1	2	3	2	4
2	1	1	2	2	3	3	3	0
4	3	2	2	0	2	1	2	0
0	1	0	1	1	1	0	3	1
1	3	2	1	0	2	1	0	0
4	2	1	2	0	0	3	0	0
1	1	0	2	1	2	1	1	0
2	0	1	2	1	1	1	1	0
0	1	0	1	1	1	1	2	0
4	2	1	2	1	2	3	1	0
0	2	2	1	0	1	3	1	0
0	1	2	0	0	1	1	2	3
0	0	0	0	0	0	0	1	0
0	1	0	1	0	0	1	3	1
0	1	0	0	0	2	1	1	0
4	3	1	3	0	2	3	1	0
0	0	0	0		0	0	0	0
4	3	2	3	2	1	2	3	0
0	2	2	2	1	2	3	1	1
1	0	0	0	1	0	1	0	0
0	3	2	2	1	2	3	0	0
5	3	2	3	2	0	4	1	0
1	3	2	3	2	0	4	1	0
0	0	0	0	0	1	0	0	0
1	1	0	2	1	0	1	0	1
4	3	2	2	0	2	2	0	0
3	3	2	2	0	2	2	0	0
0	0	0	0	0	0	0	0	0
1	3	1	1	0	2	2	0	0
4	3	2	3	1	2	3	2	0
3	0	1	2	1	0	3	3	0
1	1	0	0	1	2	1	3	0
3	3	2	3	1	0	3	3	0
5	1	3	3	0	3	1	1	0
1	1	2	2	0	2	1	2	0
1	0	0	2	1	0	1	3	0
0	1	1	2	0	2	1	0	0
1	1	0	1	0	0	1	2	0
4	3	2	3	0	2	4	2	0
2	3	3	2	0	1	2	3	0
3	3	3	3	0	1	3	3	0
1	3	1	2	2	2	1	1	0
5	4	3	3	2	3	4	0	0
5	4	3	3	2	3	4	3	3
5	4	3	3	2	3	4	0	0
3	4	3	3	2	3	4	3	3
5	4	3	3	2	3	4	0	3
5	4	3	3	2	3	4	0	1
5	4	3	3	2	3	4	0	2
5	4	3	3	2	3	4	3	3
5	4	3	3	2	3	4	3	3
5	4	3	3	2	3	4	3	3
5	4	3	3	2	3	4	3	3
5	4	3	3	2	3	4	3	3
5	4	3	3	2	3	4	3	2
5	4	3	3	2	3	4	1	1
5	4	3	3	2	3	4	3	3
5	4	3	3	2	3	4	3	3
5	4	3	3	2	3	4	3	3
5	4	3	3	2	3	4	1	1
5	4	3	3	2	3	4	3	3
5	4	3	3	2	3	4	3	3
5	4	3	3	2	3	4	3	3
5	4	3	3	2	3	4	3	3
5	4	3	3	2	3	4	3	3
5	4	3	3	2	3	4	3	3
5	4	3	3	2	3	4	3	3
5	4	3	3	2	3	4	3	3
5	4	3	3	2	3	4	3	3
5	4	3	3	2	3	4	3	3
5	4	3	3	2	3	4	3	3
5	4	3	3	2	3	4	3	3
5	4	3	3	2	3	4	3	3
5	4	3	3	2	3	4	3	3
5	4	3	3	2	3	4	3	3
5	4	3	3	2	3	4	3	3
5	4	3	3	2	3	4	3	3
5	4	3	3	2	3	4	3	3
5	4	3	3	2	3	4	3	3
5	4	3	3	2	3	4	3	3
5	4	3	3	2	3	4	3	3
5	4	3	3	2	3	4	3	3
5	4	3	3	2	3	4	3	3
5	4	3	3	2	3	4	3	3
5	4	3	3	2	3	4	3	3
5	4	3	3	2	3	4	3	3
5	4	3	3	2	3	4	3	3
5	4	3	3	2	3	4	3	3
5	4	3	3	2	3	4	0	2

## Sheet: Test-Retest
GROUP	LEFS	PreQ1	PreQ2	PreQ3	PreQ4	PreQ5	PreQ6	PreQ7	PreQ8	PreQ9	TotalCAIT	PostQ1	PostQ2	PostQ3	PostQ4	PostQ5	PostQ6	PostQ7	PostQ8	PostQ9	Total Post
1	72	3	0	3	3	1	2	3	1	3	19	4	2	2	3	1	3	3	1	3	22
1	60	0	1	1	1	0	0	1	1	0	5	1	0	0	1	0	0	1	1	3	7
2		3	2	2	2	1	2	3	3	0	18	3	3	2	2	1	2	3	1	0	16
2		4	2	1	2	0	3	3	3	3	21	4	3	1	2	0	3	3	3	3	22
2		3	4	2	2	2	3	3	3	0	22	3	4	2	2	2	3	3	3	3	25
2		0	0	1	1	0	2	0	1	0	5	1	1	1	1	0	2	2	0	0	8
2		0	0	1	0	0	1	0	0	0	2	0	0	0	0	0	0	0	3	0	3
2		3	3	3	3	2	3	2	1	3	23	3	4	3	3	2	3	4	1	3	26
2		4	1	3	3	2	3	4	3	2	25	5	4	3	3	2	3	4	3	0	27
2		4	3	2	2	2	0	3	3	1	20	4	4	3	3	2	3	3	3	1	26
2		4	2	2	3	1	2	3	3	3	24	4	3	2	3	2	2	3	3	3	25
1	70	3	4	2	1	2	3	3	1	0	19	3	4	2	1	2	3	3	2	0	20
1	74	5	4	2	3	2	3	3	1	0	23	5	4	2	3	2	3	3	1	0	23
2		4	0	1	1	1	3	2	0	3	15	4	3	2	1	2	0	3	1	2	19
1	68	4	0	0	2	1	2	3	3	2	17	0	2	0	0	0	1	0	0	1	4
2		4	3	3	3	2	0	3	3	2	23	4	4	3	2	2	0	3	2	2	22
1	74	4	3	3	3	1	3	4	0	0	21	2	3	3	3	0	3	4	0	0	18
1	65	4	4	3	3	1	3	4	0	0	22	4	4	3	3	1	3	4	0	0	22
1	72	3	0	3	3	1	2	3	2	4	20	4	2	2	3	1	3	3	2	4	24
1	54	2	1	1	2	2	3	3	3	0	17	2	1	1	2	1	3	3	2	3	18
1	63	4	3	2	2	0	2	1	2	0	16	4	3	2	1	0	2	1	1	0	14
1	62	0	1	0	1	1	1	0	3	1	8	0	1	0	1	1	1	0	3	1	8
1	58	1	3	2	1	0	2	1	0	0	10	1	1	1	1	0	2	1	1	0	8
1	53	4	2	1	2	0	0	3	0	0	12	4	2	1	2	0	0	3	0	0	12
2		1	1	0	2	1	2	1	1	0	9	1	1	0	2	1	2	1	1	0	9
2		2	0	1	2	1	1	1	1	0	9	2	0	1	2	0	1	2	0	0	8
2		0	1	0	1	1	1	1	2	0	7	0	1	0	1	1	1	1	2	0	7
2		4	2	1	2	1	2	3	1	0	16	4	3	2	2	1	2	2	2	0	18
2		0	2	2	1	0	1	3	1	0	10	1	2	2	1	0	1	3	1	0	11
2		0	1	2	0	0	1	1	2	3	10	0	1	0	0	0	1	1	3	3	9
2		0	0	0	0	0	0	0	1	0	1	0	0	0	0	0	0	0	1	0	1
1	64	0	1	0	1	0	0	1	3	1	7	0	1	0	1	0	0	1	3	1	7
2		0	1	0	0	0	2	1	1	0	5	0	1	0	0	0	1	1	1	0	4
1	62	4	3	1	3	0	2	3	1	0	17	4	3	2	3	0	2	3	2	1	20
2		0	0	0	0		0	0	0	0	0	0	1	0	1	0	0	0	0	0	2
2		4	3	2	3	2	1	2	3	0	20	4	3	2	2	2	1	2	3	0	19
2		0	2	2	2	1	2	3	1	1	14	0	2	2	1	1	2	3	1	1	13
2		1	0	0	0	1	0	1	0	0	3	1	0	0	0	1	0	1	0	0	3
2		0	3	2	2	1	2	3	0	0	13	1	2	1	1	0	2	3	0	0	10
1	48	5	3	2	3	2	0	4	1	0	20	5	3	2	3	1	0	3	1	0	18
2		1	3	2	3	2	0	4	1	0	16	3	3	2	3	1	0	3	1	0	16
1	48	0	0	0	0	0	1	0	0	0	1	0	0	0	0	0	1	0	0	0	1
1	49	1	1	0	2	1	0	1	0	1	7	1	1	0	1	1	0	1	3	1	9
1	50	4	3	2	2	0	2	2	0	0	15	4	3	1	1	2	2	3	0	0	16
1	48	3	3	2	2	0	2	2	0	0	14	3	3	2	2	2	2	3	0	0	17
2		0	0	0	0	0	0	0	0	0	0	0	0	0	0	0	0	0	0	0	0
1	49	1	3	1	1	0	2	2	0	0	10	1	1	2	1	0	2	1	0	0	8
1	50	4	3	2	3	1	2	3	2	0	20	3	3	2	3	2	2	3	2	0	20
1	58	3	0	1	2	1	0	3	3	0	13	3	3	2	2	1	0	3	2	0	16
1	47	1	1	0	0	1	2	1	3	0	9	0	1	0	0	1	2	1	3	0	8
2		3	3	2	3	1	0	3	3	0	16	3	3	2	3	1	0	3	3	0	18
1	60	5	1	3	3	0	3	1	1	0	17	5	1	0	3	0	3	1	1	0	14
2		1	1	2	2	0	2	1	2	0	11	1	1	2	2	0	3	1	1	0	11
2		1	0	0	2	1	0	1	3	0	8	1	1	0	2	1	2	1	2	0	10
1	48	0	1	1	2	0	2	1	0	0	7	1	1	0	1	0	0	1	1	0	5
2		1	1	0	1	0	0	1	2	0	6	1	1	0	1	0	0	1	0	0	4
1	72	4	3	2	3	0	2	4	2	0	20	4	3	2	3	1	2	3	2	1	21
1	70	2	3	3	2	0	1	2	3	0	16	2	3	1	2	0	1	3	2	0	14
1	70	3	3	3	3	0	1	3	3	0	19	3	4	3	3	0	1	3	3	0	20
1	48	1	3	1	2	2	2	1	1	0	13	1	3	1	2	0	2	1	1	0	11
3		5	4	3	3	2	3	4	0	0	24	5	4	3	3	2	3	4	0	0	24
3		5	4	3	3	2	3	4	3	3	30	5	4	3	3	2	3	4	3	3	30
3		5	4	3	3	2	3	4	0	0	24	5	4	3	3	2	3	4	0	0	24
3		3	4	3	3	2	3	4	3	3	28	3	4	3	3	2	3	4	3	3	28
3		5	4	3	3	2	3	4	0	3	27	5	4	3	3	2	3	4	0	3	27
3		5	4	3	3	2	3	4	0	1	25	5	4	3	3	2	3	4	0	1	25
3		5	4	3	3	2	3	4	0	2	26	5	4	3	3	2	3	4	0	2	26
3		5	4	3	3	2	3	4	3	3	30	5	4	3	3	2	3	4	3	3	30
3		5	4	3	3	2	3	4	3	3	30	5	4	3	3	2	3	4	3	3	30
3		5	4	3	3	2	3	4	3	3	30	5	4	3	3	2	3	4	3	3	30
3		5	4	3	3	2	3	4	3	3	30	5	4	3	3	2	3	4	3	3	30
3		5	4	3	3	2	3	4	3	3	30	5	4	3	3	2	3	4	3	3	30
3		5	4	3	3	2	3	4	3	2	29	5	4	3	3	2	3	4	3	2	29
3		5	4	3	3	2	3	4	1	1	26	5	4	3	3	2	3	4	1	2	27
3		5	4	3	3	2	3	4	3	3	30	5	4	3	3	2	3	4	3	3	30
3		5	4	3	3	2	3	4	3	3	30	5	4	3	3	2	3	4	3	3	30
3		5	4	3	3	2	3	4	3	3	30	5	4	3	3	2	3	4	3	3	30
3		5	4	3	3	2	3	4	1	1	26	5	4	3	3	2	3	4	1	1	26
3		5	4	3	3	2	3	4	3	3	30	5	4	3	3	2	3	4	3	3	30
3		5	4	3	3	2	3	4	3	3	30	5	4	3	3	2	3	4	3	3	30
3		5	4	3	3	2	3	4	3	3	30	5	4	3	3	2	3	4	3	3	30
3		5	4	3	3	2	3	4	3	3	30	5	4	3	3	2	3	4	3	3	30
3		5	4	3	3	2	3	4	3	3	30	5	4	3	3	2	3	4	3	3	30
3		5	4	3	3	2	3	4	3	3	30	5	4	3	3	2	3	4	3	3	30
3		5	4	3	3	2	3	4	3	3	30	5	4	3	3	2	3	4	3	3	30
3		5	4	3	3	2	3	4	3	3	30	5	4	3	3	2	3	4	3	3	30
3		5	4	3	3	2	3	4	3	3	30	5	4	3	3	2	3	4	3	3	30
3		5	4	3	3	2	3	4	3	3	30	5	4	3	3	2	3	4	3	3	30
3		5	4	3	3	2	3	4	3	3	30	5	4	3	3	2	3	4	3	3	30
3		5	4	3	3	2	3	4	3	3	30	5	4	3	3	2	3	4	3	3	30
3		5	4	3	3	2	3	4	3	3	30	5	4	3	3	2	3	4	3	3	30
3		5	4	3	3	2	3	4	3	3	30	5	4	3	3	2	3	4	3	3	30
3		5	4	3	3	2	3	4	3	3	30	5	4	3	3	2	3	4	3	3	30
3		5	4	3	3	2	3	4	3	3	30	5	4	3	3	2	3	4	3	3	30
3		5	4	3	3	2	3	4	3	3	30	5	4	3	3	2	3	4	3	3	30
3		5	4	3	3	2	3	4	3	3	30	5	4	3	3	2	3	4	3	3	30
3		5	4	3	3	2	3	4	3	3	30	5	4	3	3	2	3	4	3	3	30
3		5	4	3	3	2	3	4	3	3	30	5	4	3	3	2	3	4	3	3	30
3		5	4	3	3	2	3	4	3	3	30	5	4	3	3	2	3	4	3	3	30
3		5	4	3	3	2	3	4	3	3	30	5	4	3	3	2	3	4	3	3	30
3		5	4	3	3	2	3	4	3	3	30	5	4	3	3	2	3	4	3	3	30
3		5	4	3	3	2	3	4	3	3	30	5	4	3	3	2	3	4	3	3	30
3		5	4	3	3	2	3	4	3	3	30	5	4	3	3	2	3	4	3	3	30
3		5	4	3	3	2	3	4	3	3	30	5	4	3	3	2	3	4	3	3	30
3		5	4	3	3	2	3	4	3	3	30	5	4	3	3	2	3	4	3	3	30
3		5	4	3	3	2	3	4	3	3	30	5	4	3	3	2	3	4	3	3	30
3		5	4	3	3	2	3	4	0	2	26	5	4	3	3	2	3	4	0	2	26

## Sheet: Convergent validity
CAITpre	LEFSpre
19	80
5	60
19	80
23	74
17	80
21	80
22	80
20	72
17	80
16	80
8	50
10	52
12	53
7	60
17	62
20	73
1	48
7	78
15	80
14	62
10	60
20	80
13	58
9	47
17	55
7	56
20	80
16	56
19	80
13	48

## Sheet: Factorial analysis
Group	PreQ1	PreQ2	PreQ3	PreQ4	PreQ5	PreQ6	PreQ7	PreQ8	PreQ9
1	3	0	3	3	1	2	3	1	3
1	0	1	1	1	0	0	1	1	0
2	3	2	2	2	1	2	3	3	0
2	4	2	1	2	0	3	3	3	3
2	3	4	2	2	2	3	3	3	0
2	0	0	1	1	0	2	0	1	0
2	0	0	1	0	0	1	0	0	0
2	3	3	3	3	2	3	2	1	3
2	4	1	3	3	2	3	4	3	2
2	4	3	2	2	2	0	3	3	1
2	4	2	2	3	1	2	3	3	3
1	3	4	2	1	2	3	3	1	0
1	5	4	2	3	2	3	3	1	0
2	4	0	1	1	1	3	2	0	3
1	4	0	0	2	1	2	3	3	2
2	4	3	3	3	2	0	3	3	2
1	4	3	3	3	1	3	4	0	0
1	4	4	3	3	1	3	4	0	0
1	3	0	3	3	1	2	3	2	4
1	2	1	1	2	2	3	3	3	0
1	4	3	2	2	0	2	1	2	0
1	0	1	0	1	1	1	0	3	1
1	1	3	2	1	0	2	1	0	0
1	4	2	1	2	0	0	3	0	0
2	1	1	0	2	1	2	1	1	0
2	2	0	1	2	1	1	1	1	0
2	0	1	0	1	1	1	1	2	0
2	4	2	1	2	1	2	3	1	0
2	0	2	2	1	0	1	3	1	0
2	0	1	2	0	0	1	1	2	3
2	0	0	0	0	0	0	0	1	0
1	0	1	0	1	0	0	1	3	1
2	0	1	0	0	0	2	1	1	0
1	4	3	1	3	0	2	3	1	0
2	0	0	0	0		0	0	0	0
2	4	3	2	3	2	1	2	3	0
2	0	2	2	2	1	2	3	1	1
2	1	0	0	0	1	0	1	0	0
2	0	3	2	2	1	2	3	0	0
1	5	3	2	3	2	0	4	1	0
2	1	3	2	3	2	0	4	1	0
1	0	0	0	0	0	1	0	0	0
1	1	1	0	2	1	0	1	0	1
1	4	3	2	2	0	2	2	0	0
1	3	3	2	2	0	2	2	0	0
2	0	0	0	0	0	0	0	0	0
1	1	3	1	1	0	2	2	0	0
1	4	3	2	3	1	2	3	2	0
1	3	0	1	2	1	0	3	3	0
1	1	1	0	0	1	2	1	3	0
2	3	3	2	3	1	0	3	3	0
1	5	1	3	3	0	3	1	1	0
2	1	1	2	2	0	2	1	2	0
2	1	0	0	2	1	0	1	3	0
1	0	1	1	2	0	2	1	0	0
2	1	1	0	1	0	0	1	2	0
1	4	3	2	3	0	2	4	2	0
1	2	3	3	2	0	1	2	3	0
1	3	3	3	3	0	1	3	3	0
1	1	3	1	2	2	2	1	1	0
3	5	4	3	3	2	3	4	0	0
3	5	4	3	3	2	3	4	3	3
3	5	4	3	3	2	3	4	0	0
3	3	4	3	3	2	3	4	3	3
3	5	4	3	3	2	3	4	0	3
3	5	4	3	3	2	3	4	0	1
3	5	4	3	3	2	3	4	0	2
3	5	4	3	3	2	3	4	3	3
3	5	4	3	3	2	3	4	3	3
3	5	4	3	3	2	3	4	3	3
3	5	4	3	3	2	3	4	3	3
3	5	4	3	3	2	3	4	3	3
3	5	4	3	3	2	3	4	3	2
3	5	4	3	3	2	3	4	1	1
3	5	4	3	3	2	3	4	3	3
3	5	4	3	3	2	3	4	3	3
3	5	4	3	3	2	3	4	3	3
3	5	4	3	3	2	3	4	1	1
3	5	4	3	3	2	3	4	3	3
3	5	4	3	3	2	3	4	3	3
3	5	4	3	3	2	3	4	3	3
3	5	4	3	3	2	3	4	3	3
3	5	4	3	3	2	3	4	3	3
3	5	4	3	3	2	3	4	3	3
3	5	4	3	3	2	3	4	3	3
3	5	4	3	3	2	3	4	3	3
3	5	4	3	3	2	3	4	3	3
3	5	4	3	3	2	3	4	3	3
3	5	4	3	3	2	3	4	3	3
3	5	4	3	3	2	3	4	3	3
3	5	4	3	3	2	3	4	3	3
3	5	4	3	3	2	3	4	3	3
3	5	4	3	3	2	3	4	3	3
3	5	4	3	3	2	3	4	3	3
3	5	4	3	3	2	3	4	3	3
3	5	4	3	3	2	3	4	3	3
3	5	4	3	3	2	3	4	3	3
3	5	4	3	3	2	3	4	3	3
3	5	4	3	3	2	3	4	3	3
3	5	4	3	3	2	3	4	3	3
3	5	4	3	3	2	3	4	3	3
3	5	4	3	3	2	3	4	3	3
3	5	4	3	3	2	3	4	3	3
3	5	4	3	3	2	3	4	3	3
3	5	4	3	3	2	3	4	3	3
3	5	4	3	3	2	3	4	3	3
3	5	4	3	3	2	3	4	0	2

## Sheet: ROC
1	19
1	5
0	18
0	21
0	22
0	5
0	2
0	23
0	25
0	20
0	24
1	19
1	23
0	15
1	17
0	23
1	21
1	22
1	20
1	17
1	16
1	8
1	10
1	12
0	9
0	9
0	7
0	16
0	10
0	10
0	1
1	7
0	5
1	17
0	0
0	20
0	14
0	3
0	13
1	20
0	16
1	1
1	7
1	15
1	14
0	0
1	10
1	20
1	13
1	9
0	16
1	17
0	11
0	8
1	7
0	6
1	20
1	16
1	19
1	13
0	26
0	21
0	24
0	24
0	29
0	26
0	29
0	29
0	27
0	27
0	25
0	25
0	30
0	30
0	25
0	26
0	25
0	30
0	25
0	25
0	30
0	30
0	30
0	30
0	30
0	30
0	30
0	30
0	29
0	29
0	28
0	28
0	21
0	23
0	30
0	30
0	30
0	30
0	30
0	30
0	30
0	30
0	30
0	30
0	30
0	30
0	30
0	30
0	25
0	27
0	30
0	30
0	27
0	26
0	28
0	17
0	22
0	22
0	30
0	30
0	24
0	30
0	24
0	28
0	27
0	25
0	26
0	30
0	30
0	30
0	30
0	30
0	29
0	26
0	30
0	30
0	30
0	26
0	30
0	30
0	30
0	30
0	30
0	30
0	30
0	30
0	30
0	30
0	30
0	30
0	30
0	30
0	30
0	30
0	30
0	30
0	30
0	30
0	30
0	30
0	30
0	30
0	30
0	30
0	30
0	30
0	26
